# Supplementary material for: Analysis of the percentages of monocyte subsets and ILC2s, their relationships with metabolic variables and response to hypocaloric restriction in obesity
Source: PLoS One. 2020 Feb 19;15(2):e0228637. doi: 10.1371/journal.pone.0228637 (PMC7029876; doi:10.1371/journal.pone.0228637)
Supplement: S1 Table — (XLSX) [file pone.0228637.s001.xlsx]

## Sheet: Hoja1
No.	Code	Gender	Age	DX BMI	Weight	Final weight	Dweight	Height	BMI	final BMI	DBMI	BPS	BPD	Final BPS	Final BPD	DSBP	DDBP	MAP	F_MAP	DMAP	Schooling	Smoke	Alcohol	Glucose	Cholesterol	HDL	non HDL	LDL	Triglycerides	VLDL	Atherogenic index	COL/HDL	LDL/HDL	Creatinine	Final glucose	Dglucose	Final cholesterol	DCholesterol	Final HDL	DHDL	Final no HDL	DNON-HDL	Final LDL	Final Triglyc	DTriglyc	Final VLDL	Final Ather index	F_COL/HDL	F_LDL/HDL
10	301	1	38	0	70.5			1.75	23.0204			110	70					83.3333			14	0	0	83	125	72	53	41	60	12	1.73611	1.73611	0.569444	0.9
11	302	0	36	0	59			1.73	24.7			120	80					93.3333			10	0	1	86	156	58	98	58.4	198	39.6	2.68966	2.68966	1.0069	0.9
33	303	1	21	0	53			1.59	20.9644			110	70					83.3333			9	0	0	101	167	64.4	102.6	81.2	107	21.4	2.59317	2.59317	1.26087	0.9
36	304	0	26	0	73.5			1.72	24.8445			120	75					90			9	0	0	94	155	51	104	84.8	96	19.2	3.03922	3.03922	1.66275	1
41	307	1	36	0	56.2			1.67	20.1513			90	70					76.6667			16	0	0	98	183	73	110	97.4	63	12.6	2.50685	2.50685	1.33425	0.9
54	308	1	23	0	53.2			1.54	22.4321			90	70					76.6667			12	0	0	96	125	63	62	47.2	74	14.8	1.98413	1.98413	0.749206	0.9
61	310	0	34	0	73			1.73	24.3911			120	80					93.3333			9	0	0	97	169	56	113	73.6	197	39.4	3.01786	3.01786	1.31429	1
19	312	1	24	0	62			1.62	23.6244			110	80					90			13	0	0	88	232	74	158	119.6	192	38.4	3.13514	3.13514	1.61622	0.8
18	313	1	22	0	48			1.6	18.75			120	70					86.6667			15	0	0	89	138	60	78	62	80	16	2.3	2.3	1.03333	0.7
20	314	1	25	0	58			1.66	21.048			110	75					86.6667			18	0	0	87	154	68	86	73.8	61	12.2	2.26471	2.26471	1.08529	0.8
13	315	1	30	0	76			1.75	24.8163			120	80					93.3333			19	0	0	101	208	60	148	123.8	121	24.2	3.46667	3.46667	2.06333	1.1
51	316	1	28	0	65			1.62	24.7676			120	80					93.3333			12	0	0	79	180	49	131	112.6	92	18.4	3.67347	3.67347	2.29796	0.8
52	317	1	30	0	58.4			1.702	20.1601			90	70					76.6667			19	0	0	76	191	70	121	103	90	18	2.72857	2.72857	1.47143	1
50	318	0	31	0	72			1.769	23.0079			110	80					90			18	0	0	89	178	62	116	95	105	21	2.87097	2.87097	1.53226	1
3	319	1	22	0	58			1.58	23.2335			110	70					83.3333			16	0	0	79	130	54	76	38	190	38	2.40741	2.40741	0.703704	0.8
1	320	1	49	0	58.15			1.63	21.8864			120	80					93.3333			12	0	0	87	172	51	121	70.2	254	50.8	3.37255	3.37255	1.37647	0.7
16	322	1	41	0	56.5			1.56	23.2166			110	70					83.3333			12	0	0	87	189	67	122	100.2	109	21.8	2.8209	2.8209	1.49552	0.8
15	323	1	35	0	64			1.612	24.6292			110	75					86.6667			17	0	0	103	161	65	96	81.4	73	14.6	2.47692	2.47692	1.25231	1
7	325	1	33	0	56			1.595	22.0124			100	60					73.3333			16.5	0	0	101	184	70	114	95.2	94	18.8	2.62857	2.62857	1.36	0.8
2	326	0	31	0	64.4			1.775	20.4404			110	80					90			19	0	0	98	115	50	65	46.4	93	18.6	2.3	2.3	0.928	1.2
17	328	1	38	0	65			1.615	24.9212			115	80					91.6667			15	0	0	107	245	72	173	150.4	113	22.6	3.40278	3.40278	2.08889	0.8
6	329	1	33	0	61			1.57	24.7475			120	70					86.6667			17	0	0	90	165	64	101	83.8	86	17.2	2.57812	2.57812	1.30937	0.8
4	330	1	35	0	56.4			1.669	20.2473			120	75					90			17.5	0	0	86	145	64	81	66.6	72	14.4	2.26562	2.26562	1.04062	0.9
5	331	1	36	0	68			1.7	23.5294			100	60					73.3333			16	0	0	81	202	73	129	121.2	39	7.8	2.76712	2.76712	1.66027	0.8
8	332	0	25	0	64.95			1.72	21.9544			115	80					91.6667			16	0	0	99	199	74	125	104	105	21	2.68919	2.68919	1.40541	1.1
9	333	0	30	0	80.15			1.803	24.6554			110	75					86.6667			17	0	0	57	127	64	63	51.8	56	11.2	1.98438	1.98438	0.809375	1.3
29	334	1	21	0	54			1.53	23.0681			110	75					86.6667			16	0	0	97	178	56	122	94.2	139	27.8	3.17857	3.17857	1.68214	0.7
83	337	1	20	0	44			1.53	18.7962			110	75					86.6667			14	0	0	88	116	62	54	40.4	68	13.6	1.87097	1.87097	0.651613	0.8
84	338	1	24	0	63.8			1.63	24.0129			100	70					80			12	0	0	87	141	60	81	64.2	84	16.8	2.35	2.35	1.07	0.9
85	339	1	37	0	49.3			1.55	20.5203			105	70					81.6667			12	0	0	77	162	70	92	78.2	69	13.8	2.31429	2.31429	1.11714	0.8
60	340	1	28	0	64.7			1.646	23.8806			110	70					83.3333			10	0	0	81	243	48	195	124.8	351	70.2	5.0625	5.0625	2.6	0.8
68	342	1	33	0	65			1.64	24.1672			120	80					93.3333			15	0	0	86	137	41	96	67.8	141	28.2	3.34146	3.34146	1.65366	0.8
113	345	1	25	0	71.5			1.705	24.5956			110	70					83.3333			15	0	0	62	173	58	115	104.8	51	10.2	2.98276	2.98276	1.8069	0.7
114	346	0	24	0	70.5			1.72	23.8304			110	80					90			14	0	1	90	178	68	110	84	130	26	2.61765	2.61765	1.23529	0.9
115	347	0	45	0	83			1.83	24.7843			100	60					73.3333			9	0	0	89	165	100	65	40.4	123	24.6	1.65	1.65	0.404	0.8
122	348	0	38	0	64.2			1.74	21.2049			120	70					86.6667			17	0	0	74	170	76	94	72.2	109	21.8	2.23684	2.23684	0.95	1
124	349	1	32	0	55.5			1.5	24.6667			110	70					83.3333			12	0	0	79	201	68	133	109.8	116	23.2	2.95588	2.95588	1.61471	0.7
129	350	0	24	0	71.5			1.74	23.6161			110	70					83.3333			15	0	1	75	157	69	88	77	55	11	2.27536	2.27536	1.11594	0.8
131	351	1	24	0	59.7			1.565	24.3751			110	70					83.3333			15	0	0	83	173	68	105	95.2	49	9.8	2.54412	2.54412	1.4	0.7
132	352	0	26	0	74.5			1.76	24.0509			120	80					93.3333			17	0	1	80	152	70	82	58	120	24	2.17143	2.17143	0.828571	0.9
130	353	1	37	0	61			1.59	24.1288			110	70					83.3333			18	0	0	72	194	71	123	106.6	82	16.4	2.73239	2.73239	1.50141	0.7
105	354	1	42	0	60			1.56	24.6548			110	70					83.3333			15	0	0	93	146	65	81	63.2	89	17.8	2.24615	2.24615	0.972308	0.8
135	355	1	26	0	58.5			1.66	21.2295			100	70					80			17	0	0	80	220	66	154	129.4	123	24.6	3.33333	3.33333	1.96061	0.7
136	356	1	28	0	65			1.63	24.4646			100	65					76.6667			17	0	0	81	216	59	157	124.2	164	32.8	3.66102	3.66102	2.10508	0.8
137	357	1	23	0	53.8			1.6	21.0156			90	70					76.6667			17	0	1	75	181	74	107	80.6	132	26.4	2.44595	2.44595	1.08919	0.7
138	358	1	23	0	69			1.67	24.7409			90	70					76.6667			17	0	0	68	219	68	151	135.2	79	15.8	3.22059	3.22059	1.98824	0.7
139	359	1	26	0	51			1.65	18.7328			90	70					76.6667			17	0	0	72	191	77	114	90.8	116	23.2	2.48052	2.48052	1.17922	0.8
140	360	1	25	0	51			1.55	21.2279			110	70					83.3333			17	0	0	84	234	73	161	123	190	38	3.20548	3.20548	1.68493	0.7
142	361	0	20	0	83			1.825	24.9202			125	80					95			13	0	0	90	154	70	84	73	55	11	2.2	2.2	1.04286	1.2
143	362	1	43	0	49.7			1.48	22.6899			100	70					80			17	0	0	104	156	70	86	75.2	54	10.8	2.22857	2.22857	1.07429	1.1
147	364	0	39	0	82.3			1.82	24.846			120	70					86.6667			17	0	1	97	241	62	179	133.8	226	45.2	3.8871	3.8871	2.15806	1.3
153	366	1	33	0	63.4			1.65	23.2874			120	70					86.6667			17	0	0	102	220	73	147	130.2	84	16.8	3.0137	3.0137	1.78356	1
148	367	1	20	0	50			1.48	22.8269			100	70					80			13	0	0	101	167	63	104	89.6	72	14.4	2.65079	2.65079	1.42222	1
158	368	1	30	0	56			1.665	20.2004			100	70					80			15	0	0	102	155	73	82	64.2	89	17.8	2.12329	2.12329	0.879452	0.8
159	369	1	41	0	68.5			1.665	24.7094			100	70					80			16	0	0	103	160	54	106	87.6	92	18.4	2.96296	2.96296	1.62222	0.7
155	370	0	24	0	79.6			1.8	24.5679			110	70					83.3333			15	0	0	100	136	57	79	55.6	117	23.4	2.38596	2.38596	0.975439	1
162	371	0	29	0	73			1.72	24.6755			110	80					90			16	0	0	106	252	67	185	118.6	332	66.4	3.76119	3.76119	1.77015	1
163	374	0	22	0	72.5			1.78	22.8822			110	70					83.3333			10	0	0	125	171	63	108	89.2	94	18.8	2.71429	2.71429	1.41587	1
170	377	0	24	0	65			1.87	18.5879			80	50					60			8	0	0	106	124	53	71	58.8	61	12.2	2.33962	2.33962	1.10943	0.9
174	379	0	23	0	80			1.82	24.1517			110	70					83.3333			9	0	0	97	140	61	79	59.6	97	19.4	2.29508	2.29508	0.977049	1
177	380	1	39	0	60.5			1.56	24.8603			110	70					83.3333			12	0	0	98	207	55	152	108.2	219	43.8	3.76364	3.76364	1.96727	0.9
180	381	0	31	0	69.8			1.74	23.0546			100	80					86.6667			9	0	0	110	152	60	92	57.4	173	34.6	2.53333	2.53333	0.956667	0.9
179	382	0	37	0	61			1.68	21.6128			90	70					76.6667			9	0	0	98	160	57	103	81	110	22	2.80702	2.80702	1.42105	1
181	383	1	29	0	74.7			1.82	22.5516			115	80					91.6667			12	0	0	97	128	35	93	78.8	71	14.2	3.65714	3.65714	2.25143	0.7
185	384	1	31	0	58.3			1.64	21.6761			100	79					86			13	0	0	103	211	54	157	139.2	89	17.8	3.90741	3.90741	2.57778	0.8
204	389	1	28	0	71			1.8	21.9136			115	70					85			9	0	0	87	163	62	101	90.6	52	10.4	2.62903	2.62903	1.46129	1.3
203	390	1	28	0	64.8			1.75	21.1592			110	80					90			10	0	0	85	176	55	121	104.8	81	16.2	3.2	3.2	1.90545	1.1
210	391	0	20	0	54			1.52	23.3726			100	60					73.3333			12	0	0	86	194	36	158	133.4	123	24.6	5.38889	5.38889	3.70556	0.9
208	392	1	38	0	77.5			1.76	25.0194			110	80					90			12	0	0	67	193	49	144	119.6	122	24.4	3.93878	3.93878	2.44082	1.2
212	393	0	40	0	54			1.52	23.3726			100	70					80			12	0	0	75	199	60	139	127.4	58	11.6	3.31667	3.31667	2.12333	0.9
214	396	1	26	0	73			1.72	24.6755			120	80					93.3333			8	0	0	91	155	30	125	94.6	152	30.4	5.16667	5.16667	3.15333	0.9
222	397	1	44	0	60.3			1.64	22.4197			120	75					90			14	0	0	75	175	43	132	113.4	93	18.6	4.06977	4.06977	2.63721	1
226	398	1	22	0	51.5			1.67	18.4661			90	60					70			12.5	0	0	71	175	52	123	103.4	98	19.6	3.36538	3.36538	1.98846	1
230	399	1	23	0	56.5			1.68	20.0184			100	67					78			16	0	0	87	172	50	122	107.2	74	14.8	3.44	3.44	2.144	0.8
12	500	0	42	1	99.5			1.73	33.2453			120	80					93.3333			17	0	1	107	169	52	117	79	190	38	3.25	3.25	1.51923	1.2
23	501	0	40	1	89.5	84	-5.5	1.58	35.8516	33.6485	-2.20317	110	80	110	70	0	-10	90	83.3333	-6.66667	6	0	0	84	219	47	172	90.2	409	81.8	4.65957	4.65957	1.91915	0.8	84	0	151	-68	33	-14	118	-54	51	336	-73	67.2	4.57576	4.57576	1.54545
22	502	0	31	1	91	86.8	-4.2	1.69	31.8616	30.3911	-1.47054	120	80	120	80	0	0	93.3333	93.3333	0	11	0	0	92	214	55	159	85.6	367	73.4	3.89091	3.89091	1.55636	0.9	99	7	190	-24	38	-17	152	-7	82	349	-18	69.8	5	5	2.15789
24	503	0	40	1	112.2	107	-5.2	1.74	37.0591	35.3415	-1.71753	125	80	115	80	-10	0	95	91.6667	-3.33333	12	0	0	84	206	54	152	121.6	152	30.4	3.81481	3.81481	2.25185	1.1	81	-3	174	-32	66	12	108	-44	55	265	113	53	2.63636	2.63636	0.833333
26	505	0	30	1	117.8	118	0.2	1.83	35.1757	35.2355	0.0597211	125	75	120	70	-5	-5	91.6667	86.6667	-5	12	0	0	78	171	52	119	95.4	118	23.6	3.28846	3.28846	1.83462	0.9	79	1	167	-4	54	2	113	-6	94	93	-25	18.6	3.09259	3.09259	1.74074
28	507	0	40	1	81	79	-2	1.61	31.2488	30.4772	-0.771575	115	90	110	80	-5	-10	98.3333	90	-8.33333	16.5	0	1	96	288	59	229	213.8	76	15.2	4.88136	4.88136	3.62373	1	78	-18	242	-46	52	-7	190	-39	173	86	10	17.2	4.65385	4.65385	3.32692
32	509	0	22	1	77.3	73.3	-4	1.6	30.1953	28.6328	-1.5625	120	80	115	75	-5	-5	93.3333	88.3333	-5	9	0	1	89	187	50.3	136.7	85.7	255	51	3.71769	3.71769	1.70378	1	88	-1	153	-34	30	-20.3	123	-13.7	91	160	-95	32	5.1	5.1	3.03333
30	510	0	36	1	94.2	90	-4.2	1.74	31.1138	29.7265	-1.38724	120	90	110	70	-10	-20	100	83.3333	-16.6667	12	0	1	92	198	47	151	100.4	253	50.6	4.21277	4.21277	2.13617	1	87	-5	208	10	45	-2	163	12	99	319	66	63.8	4.62222	4.62222	2.2
40	512	1	31	1	84	80.3	-3.7	1.58	33.6485	32.1663	-1.48213	110	70	110	80	0	10	83.3333	90	6.66667	9	0	1	93	175	57	118	41.4	383	76.6	3.07018	3.07018	0.726316	0.7	88	-5	171	-4	69	12	102	-16	68	171	-212	34.2	2.47826	2.47826	0.985507
37	513	0	36	1	120.2			1.765	38.5847			110	85					93.3333			12	0	0	103	177	46	131	87.2	219	43.8	3.84783	3.84783	1.89565	1.1
38	514	1	32	1	68.3	65.5	-2.8	1.51	29.9548	28.7268	-1.22802	125	70	120	70	-5	0	88.3333	86.6667	-1.66667	17	0	0	79	179	60	119	99	100	20	2.98333	2.98333	1.65	0.9	87	8	207	28	69	9	138	19	117	106	6	21.2	3	3	1.69565
42	515	1	32	1	73.5	69.7	-3.8	1.54	30.9917	29.3894	-1.60229	100	70	120	80	20	10	80	93.3333	13.3333	12	0	0	83	174	64	110	87.6	112	22.4	2.71875	2.71875	1.36875	0.7	81	-2	171	-3	67	3	104	-6	80	118	6	23.6	2.55224	2.55224	1.19403
46	518	1	46	1	117.7	115	-2.7	1.5	52.3111	51.1111	-1.2	120	85	110	75	-10	-10	96.6667	86.6667	-10	9	0	0	103	159	55	104	75.8	141	28.2	2.89091	2.89091	1.37818	0.8	94	-9	144	-15	57	2	87	-17	53	172	31	34.4	2.52632	2.52632	0.929825
45	519	0	45	1	96.7	92	-4.7	1.68	34.2616	32.5964	-1.66525	110	80	110	70	0	-10	90	83.3333	-6.66667	17	0	1	90	230	70	160	138.8	106	21.2	3.28571	3.28571	1.98286	0.9	87	-3	196	-34	70	0	126	-34	98	141	35	28.2	2.8	2.8	1.4
48	520	1	39	1	81	77.4	-3.6	1.53	34.6021	33.0642	-1.53787	120	80	110	70	-10	-10	93.3333	83.3333	-10	9	0	0	123	168	49	119	94	125	25	3.42857	3.42857	1.91837	0.9	102	-21	192	24	34	-15	158	39	139	96	-29	19.2	5.64706	5.64706	4.08824
47	521	1	33	1	71.1	66.5	-4.6	1.54	29.9798	28.0401	-1.93962	120	80	110	70	-10	-10	93.3333	83.3333	-10	9	0	0	93	206	60	146	108.2	189	37.8	3.43333	3.43333	1.80333	0.8	95	2	159	-47	50	-10	109	-37	47	170	-19	34	3.18	3.18	0.94
49	522	1	37	1	85	81	-4	1.58	34.049	32.4467	-1.60231	110	80	110	70	0	-10	90	83.3333	-6.66667	12	1	0	108	171	52	119	87.6	157	31.4	3.28846	3.28846	1.68462	0.9	91	-17	197	26	56	4	141	22	117	124	-33	24.8	3.51786	3.51786	2.08929
55	523	0	36	1	84.5			1.64	31.4173			125	90					101.667			12	0	0	96	200	56	144	105.2	194	38.8	3.57143	3.57143	1.87857	1.1
62	525	0	29	1	85			1.68	30.1162			120	80					93.3333			17	0	0	90	129	71	58	43.8	71	14.2	1.8169	1.8169	0.616901	1.1
57	526	0	32	1	98.9			1.72	33.4302			130	90					103.333			12	0	0	92	174	50	124	85.4	193	38.6	3.48	3.48	1.708	1.2
65	528	1	45	1	77	73.5	-3.5	1.6	30.0781	28.7109	-1.36719	120	80	110	70	-10	-10	93.3333	83.3333	-10	17.5	0	0	104	200	38	162	120.8	206	41.2	5.26316	5.26316	3.17895	1	80	-24	213	13	44	6	169	7	133	78	-128	15.6	4.84091	4.84091	3.02273
64	529	0	41	1	105			1.77	33.5153			120	80					93.3333			9	0	0	117	197	39	158	126.4	158	31.6	5.05128	5.05128	3.24103	1.2
75	531	0	39	1	95	89	-6	1.75	31.0204	29.0612	-1.95918	120	70	110	70	-10	0	86.6667	83.3333	-3.33333	10	0	0	91	220	55	165	135.2	149	29.8	4	4	2.45818	0.8	76	-15	216	-4	63	8	153	-12	124	144	-5	28.8	3.42857	3.42857	1.96825
73	532	0	49	1	81.8	79	-2.8	1.61	31.5574	30.4772	-1.08021	120	80	110	70	-10	-10	93.3333	83.3333	-10	6	0	0	85	284	67	217	185.2	159	31.8	4.23881	4.23881	2.76418	1.1	80	-5	210	-74	60	-7	150	-67	140	150	-9	30	3.5	3.5	2.33333
76	534	1	45	1	79.8	77.5	-2.3	1.495	35.7043	34.6752	-1.02907	100	60	100	60	0	0	73.3333	73.3333	0	9	0	0	100	228	35.5	192.5	156.3	181	36.2	6.42254	6.42254	4.40282	0.8	81	-19	185	-43	39	3.5	146	-46.5	112	168	-13	33.6	4.74359	4.74359	2.87179
94	537	0	39	1	91.3			1.72	30.8613			110	80					90			12	0	0	96	208	65	143	114.2	144	28.8	3.2	3.2	1.75692	1
93	538	1	33	1	80.5			1.63	30.2985			110	75					86.6667			9	0	0	105	154	52	102	83	95	19	2.96154	2.96154	1.59615	0.9
80	539	1	28	1	101			1.57	40.9753			125	80					95			12	0	0	83	146	64	82	69.2	64	12.8	2.28125	2.28125	1.08125	0.7
96	540	1	31	1	125.8			1.66	45.6525			100	70					80			14	0	0	98	158	55	103	83.6	97	19.4	2.87273	2.87273	1.52	0.9
98	541	1	38	1	88.9	87	-1.9	1.57	36.0664	35.2955	-0.770822	100	70	120	80	20	10	80	93.3333	13.3333	17	0	0	83	242	60	182	150	160	32	4.03333	4.03333	2.5	0.7	100	17	239	-3	61	1	178	-4	156	112	-48	22.4	3.91803	3.91803	2.55738
97	542	0	39	1	99.5	97.5	-2	1.705	34.2274	33.5394	-0.687989	100	70	120	80	20	10	80	93.3333	13.3333	6	0	0	82	124	52	72	55.2	84	16.8	2.38462	2.38462	1.06154	0.9	102	20	131	7	50	-2	81	9	58	113	29	22.6	2.62	2.62	1.16
104	543	1	29	1	84	81	-3	1.55	34.9636	33.7149	-1.2487	100	70	110	80	10	10	80	90	10	17	0	0	112	211	62	149	106.2	214	42.8	3.40323	3.40323	1.7129	0.7	147	35	276	65	67	5	209	60	169	200	-14	40	4.1194	4.1194	2.52239
106	544	1	44	1	84.3	82	-2.3	1.62	32.1216	31.2452	-0.876391	120	80	110	70	-10	-10	93.3333	83.3333	-10	15	0	0	94	188	68	120	98	110	22	2.76471	2.76471	1.44118	0.9	112	18	177	-11	62	-6	115	-5	96	94	-16	18.8	2.85484	2.85484	1.54839
108	545	0	22	1	103.8	100	-3.8	1.82	31.3368	30.1896	-1.1472	120	80	120	80	0	0	93.3333	93.3333	0	11	0	0	70	151	47	104	64.8	196	39.2	3.21277	3.21277	1.37872	0.9	70	0	161	10	47	0	114	10	78	182	-14	36.4	3.42553	3.42553	1.65957
109	546	1	35	1	86			1.55	35.796			120	80					93.3333			17	0	1	71	236	55	181	151.2	149	29.8	4.29091	4.29091	2.74909	0.8
119	547	1	23	1	111.5	109	-2.5	1.62	42.4859	41.5333	-0.952599	125	90	110	80	-15	-10	101.667	90	-11.6667	12	0	0	85	141	67	74	52.4	108	21.6	2.10448	2.10448	0.78209	0.8	109	24	172	31	56	-11	116	42	93	117	9	23.4	3.07143	3.07143	1.66071
118	548	1	44	1	100.5	102	1.5	1.6	39.2578	39.8437	0.585938	120	90	110	80	-10	-10	100	90	-10	9	0	0	80	133	65	68	37.6	152	30.4	2.04615	2.04615	0.578462	0.7	88	8	150	17	54	-11	96	28	72	122	-30	24.4	2.77778	2.77778	1.33333
123	550	1	32	1	93	89	-4	1.66	33.7495	32.2979	-1.45159	110	80	110	70	0	-10	90	83.3333	-6.66667	17	0	0	76	163	69	94	78.6	77	15.4	2.36232	2.36232	1.13913	0.8	102	26	212	49	40	-29	172	78	152	100	23	20	5.3	5.3	3.8
128	551	0	46	1	96	91	-5	1.74	31.7083	30.0568	-1.65147	125	80	120	80	-5	0	95	93.3333	-1.66667	6	0	0	79	157	71	86	61.8	121	24.2	2.21127	2.21127	0.870423	0.7	88	9	164	7	36	-35	128	42	108	102	-19	20.4	4.55556	4.55556	3
127	552	1	28	1	78	73.6	-4.4	1.53	33.3205	31.4409	-1.87962	120	80	110	70	-10	-10	93.3333	83.3333	-10	17	0	0	77	169	61	108	93.8	71	14.2	2.77049	2.77049	1.5377	0.5	80	3	184	15	57	-4	127	19	111	79	8	15.8	3.22807	3.22807	1.94737
126	553	1	40	1	84	81	-3	1.6	32.8125	31.6406	-1.17188	120	80	120	80	0	0	93.3333	93.3333	0	9	0	0	108	164	60	104	93.8	51	10.2	2.73333	2.73333	1.56333	0.4	87	-21	170	6	47	-13	123	19	109	69	18	13.8	3.61702	3.61702	2.31915
133	554	0	36	1	121			1.75	39.5102			120	80					93.3333			6	0	1	107	232	60	172	145.4	133	26.6	3.86667	3.86667	2.42333	0.9
150	555	1	40	1	71	68	-3	1.5	31.5556	30.2222	-1.33333	100	70	90	70	-10	0	80	76.6667	-3.33333	9	0	0	114	219	61	158	137.8	101	20.2	3.59016	3.59016	2.25902	1	83	-31	172	-47	33	-28	139	-19	125	69	-32	13.8	5.21212	5.21212	3.78788
151	556	1	50	1	71.5	68	-3.5	1.54	30.1484	28.6726	-1.4758	110	80	110	80	0	0	90	90	0	11	0	0	108	272	63	209	171.6	187	37.4	4.31746	4.31746	2.72381	1	95	-13	213	-59	39	-24	174	-35	149	126	-61	25.2	5.46154	5.46154	3.82051
156	559	0	38	1	96.5	91	-5.5	1.79	30.1177	28.4011	-1.71655	120	80	100	70	-20	-10	93.3333	80	-13.3333	9	0	1	111	180	53	127	87.6	197	39.4	3.39623	3.39623	1.65283	1	92	-19	171	-9	36	-17	135	8	97	188	-9	37.6	4.75	4.75	2.69444
141	560	0	36	1	134	128	-6	1.83	40.0131	38.2215	-1.79163	120	85	120	90	0	5	96.6667	100	3.33333	10	0	0	95	187	47	140	123.6	82	16.4	3.97872	3.97872	2.62979	1.1	78	-17	165	-22	31	-16	134	-6	121	63	-19	12.6	5.32258	5.32258	3.90323
164	562	0	38	1	87.9	84	-3.9	1.71	30.0605	28.7268	-1.33374	100	80	110	80	10	0	86.6667	90	3.33333	12	0	0	109	322	58	264	195	345	69	5.55172	5.55172	3.36207	1.1	74	-35	219	-103	30	-28	189	-75	151	192	-153	38.4	7.3	7.3	5.03333
167	563	0	48	1	106.9			1.7	36.9896			125	80					95			9	0	1	102	190	67	123	105.4	88	17.6	2.83582	2.83582	1.57313	1
173	564	0	32	1	86	82	-4	1.66	31.2092	29.7576	-1.45159	120	80	110	80	-10	0	93.3333	90	-3.33333	9	0	1	115	229	50	179	-142	1605	321	4.58	4.58	-2.84	1.3	121	6	179	-50	32	-18	147	-32	51	479	-1126	95.8	5.59375	5.59375	1.59375
189	567	0	28	1	93	86.1	-6.9	1.75	30.3673	28.1143	-2.25306	110	70	110	70	0	0	83.3333	83.3333	0	16	0	0	79	164	26	138	105.2	164	32.8	6.30769	6.30769	4.04615	1	86	7	165	1	32	6	133	-5	100	166	2	33.2	5.15625	5.15625	3.125
193	568	1	50	1	117	110	-7	1.61	45.1371	42.4366	-2.70051	120	80	110	70	-10	-10	93.3333	83.3333	-10	17	0	0	103	191	32	159	137.8	106	21.2	5.96875	5.96875	4.30625	1.2	87	-16	172	-19	39	7	133	-26	115	92	-14	18.4	4.41026	4.41026	2.94872
198	569	0	22	1	93.9	87	-6.9	1.77	29.9722	27.7698	-2.20243	120	80	110	70	-10	-10	93.3333	83.3333	-10	12	0	0	80	199	51	148	133.6	72	14.4	3.90196	3.90196	2.61961	1.1	81	1	163	-36	39	-12	124	-24	112	60	-12	12	4.17949	4.17949	2.87179
205	571	0	20	1	92	85	-7	1.75	30.0408	27.7551	-2.28571	110	80	110	70	0	-10	90	83.3333	-6.66667	12	0	0	82	183	49	134	101.8	161	32.2	3.73469	3.73469	2.07755	1	78	-4	152	-31	50	1	102	-32	87	77	-84	15.4	3.04	3.04	1.74
207	572	0	36	1	116	109.8	-6.2	1.64	43.1291	40.8239	-2.30518	125	80	120	80	-5	0	95	93.3333	-1.66667	12	0	0	92	137	24	113	81.8	156	31.2	5.70833	5.70833	3.40833	1	92	0	129	-8	24	0	105	-8	88	86	-70	17.2	5.375	5.375	3.66667
216	573	0	38	1	112.5	108	-4.5	1.69	39.3894	37.8138	-1.57558	100	70	100	70	0	0	80	80	0	14	0	0	83	162	25	137	107	150	30	6.48	6.48	4.28	1.1	89	6	165	3	28	3	137	0	118	123	-27	24.6	5.89286	5.89286	4.21429
218	575	1	31	1	79.5	75.5	-4	1.62	30.2926	28.7685	-1.52416	120	80	110	70	-10	-10	93.3333	83.3333	-10	9	0	0	96	182	44	138	102.8	176	35.2	4.13636	4.13636	2.33636	0.9	86	-10	180	-2	55	11	125	-13	107	90	-86	18	3.27273	3.27273	1.94545
221	577	1	23	1	65	60	-5	1.47	30.1	27.8	-2.3	120	80	110	70	-10	-10	93.3	83.3	-10	9	0	0	89	242	44	198	164	170	34	5.5	5.5	3.72727	0.8	80	-9	227	-15	45	1	182	-16	164	92	-78	18.4	5	5.04444	3.64444
223	578	1	23	1	81.5	77.5	-4	1.55	33.923	32.2581	-1.66493	100	80	100	70	0	-10	86.6667	80	-6.66667	17	0	0	80	173	41	132	110.6	107	21.4	4.21951	4.21951	2.69756	0.8	78	-2	165	-8	41	0	124	-8	108	105	-2	21	4.02439	4.02439	2.63415
224	579	1	23	1	90.8	86	-4.8	1.55	37.794	35.796	-1.99792	125	80	120	80	-5	0	95	93.3333	-1.66667	7	0	0	82	172	25	147	111.8	176	35.2	6.88	6.88	4.472	0.8	84	2	162	-10	26	1	136	-11	117	95	-81	19	6.23077	6.23077	4.5
225	580	1	23	1	75	70	-5	1.56	30.8185	28.764	-2.05457	100	70	100	65	0	-5	80	76.6667	-3.33333	12	0	0	82	150	36	114	103	55	11	4.16667	4.16667	2.86111	0.9	88	6	144	-6	37	1	107	-7	94	66	11	13.2	3.89189	3.89189	2.54054
227	581	1	21	1	79.6	77	-2.6	1.63	29.9597	28.9811	-0.978584	110	70	100	70	-10	0	83.3333	80	-3.33333	10.5	0	0	65	152	35	117	91.2	129	25.8	4.34286	4.34286	2.60571	0.8	70	5	147	-5	43	8	104	-13	90	69	-60	13.8	3.4186	3.4186	2.09302
229	582	1	50	1	96.5	90	-6.5	1.55	40.1665	37.461	-2.70552	125	80	120	70	-5	-10	95	86.6667	-8.33333	15	0	0	77	240	49	191	171.8	96	19.2	4.89796	4.89796	3.50612	0.8	71	-6	230	-10	49	0	181	-10	162	94	-2	18.8	4.69388	4.69388	3.30612
234	584	1	41	1	79.6	74.8	-4.8	1.63	29.9597	28.1531	-1.80662	95	71	110	70	15	-1	79	83.3333	4.33333	7	0	0	81	238	50	188	138	250	50	4.76	4.76	2.76	0.9	80	-1	170	-68	36	-14	134	-54	108	130	-120	26	4.72222	4.72222	3
233	585	1	45	1	79.9			1.63	30.0726			95	70					78.3333			8	0	0	81	238	41	197	147	250	50	5.80488	5.80488	3.58537	0.9
235	586	1	25	1	79.5	73	-6.5	1.6	31.0547	28.5156	-2.53906	110	80	110	70	0	-10	90	83.3333	-6.66667	15	0	0	84	134	31	103	93	50	10	4.32258	4.32258	3	0.8	81	-3	122	-12	29	-2	93	-10	93	45	-5	9	4.2069	4.2069	3.2069
					86.7556
[truncated: 74 more columns]
